# Supplementary material for: Lipid Droplet Formation Is Regulated by Ser/Thr Phosphatase PPM1D via Dephosphorylation of Perilipin 1
Source: Int J Mol Sci. 2022 Oct 10;23(19):12046. doi: 10.3390/ijms231912046 (PMC9569567; doi:10.3390/ijms231912046)
Supplement: Supplementary file 1 [file ijms-23-12046-s001.zip]

Archive with 1 entries (1 files):
- ijms-1907653-supplementary.pdf
